# Supplementary material for: Molecular phylogenetics of swimming crabs (Portunoidea Rafinesque, 1815) supports a revised family-level classification and suggests a single derived origin of symbiotic taxa
Source: PeerJ. 2018 Jan 23;6:e4260. doi: 10.7717/peerj.4260 (PMC5786103; doi:10.7717/peerj.4260)
Supplement: Supplemental Information 7 [file peerj-06-4260-s007.xlsx]

## Sheet: SupplementalTableS1
Taxon	OTU ID	16S rRNA (+tRNALeu +NADH1) Genbank #	CO1 Genbank #	H3 Genbank #	28S rRNA Genbank #	Notes	Voucher ID	Locality (or campaign)	References
Cancroidea: Cancridae:
Cancer pagurus Linnaeus, 1758	OTU-001	FM207653	*JQ306000	**DQ079668	**DQ079781	A, B	SMF32764 / *MB89000194 / **BYU-KC2158	France / *England / **NA	Schubart & Reuschel (2009) / *da Silva et al. (2011) / **Porter et al. (2005)
Carpilioidea: Carpiliidae:
Carpilius convexus (Forskal, 1775)	OTU-002	FM208748	*JX398091	*JX398111	*JX398073	A	SMF32771 / *ZMMUMa3438	French Polynesia / *Vietnam, Nhatrang Bay	Schubart & Reuschel (2009) / *Spiridonov et al. (2014)
Corystoidea: Corystidae:
Corystes cassivelaunus (Pennant, 1777)	OTU-003	FM208781	*JQ306006	FM208801	NA	A	SMF32770 / *MB89000203	France, Bretagne / *England	Schubart & Reuschel (2009) / *da Silva et al. (2011)
Eriphioidea: Menippidae:
Menippe rumphii (Fabricius, 1798)	OTU-004	HM637976	HM638051	HM596626	NA		ZRC2003.211	Singapore	Lasley et al. (2013)
Parthenopoidea: Parthenopidae:
Daldorfia horrida (Linnaeus, 1758)	OTU-005	GQ249177	*HM638031	GQ249174	NA		ZRC2003.0651	Guam	Lai et al. (2014)
Xanthoidea: Xanthidae:
Etisus utilis Jacquinot, 1853	OTU-006	HM798456	HM750981	*JX398108	NA		ZRC2002.0586 / *NA	Thailand, Phuket / *Vietnam, Nhatrang Bay	Lai et al. (2011) / *Spiridonov et al. (2014)
Portunoidea: Carcinidae: Carcininae
Carcinus maenas (Linnaeus, 1758)	OTU-007	FM208763	*FJ581597	FM208811	**DQ079798	A, B	SMF32757 / *NA / **BYU-KACmapu	France, Le Havre / *Nova Scotia / **NA	Schubart & Reuschel (2009) / *Radulovici et al. (2009) / **Porter et al. (2005)
Portunoidea: Carcinidae: Coelocarcininae
Coelocarcinus aff. foliatus	OTU-009	KT365545	NA	NA	NA	A	UF27553	Marquesas Islands	This study
Coelocarcinus foliatus Edmondson, 1930	OTU-010	KT365601	KT365724	KT425058	NA		UF40056	Guam	This study
Portunoidea: Carcinidae: Pirimelinae
Pirimela denticulata (Montagu, 1808)	OTU-019	FM208783	NA	FM208808	NA	A	SMF32767	France, Guthary	Schubart & Reuschel (2009)
Sirpus zariquieyi Gordon, 1953	OTU-020	FM208784	NA	FM208809	NA	A	SMF32768	Greece, Parga	Schubart & Reuschel (2009)
Portunoidea: Carcinidae: Platyonichinae
Portumnus latipes (Pennant, 1777)	OTU-008	FM208764	NA	FM208812	NA	A	SMF32758	UK, Hastings	Schubart & Reuschel (2009)
Portunoidea: Carcinidae: Polybiinae
Liocarcinus corrugatus (Pennant, 1777)	OTU-023	GQ268542	GQ268536	*FM208820	NA		NA / *SMF32760	North Sea / *Spain, Ibiza	Lindley et al. (2010) / *Schubart & Reuschel (2009)
Liocarcinus depurator (Linnaeus, 1758)	OTU-024	FM208767	*FJ174948	*FJ174852	*FJ036939	A	MNHNB31439 / *NA	Alborn Sea / *NA	Schubart & Reuschel (2009) / *Palero (unpublished)
Liocarcinus holsatus (Fabricius, 1798)	OTU-025	FM208766	*GQ268538	FM208817	NA	A	SMF32750 / *NA	Germany, Helgoland / *North Sea	Schubart & Reuschel (2009) / *Lindley et al. (2010)
Liocarcinus maculatus (Risso, 1827)	OTU-026	FJ174892	FJ174949	FJ174853	FJ036940		NA	NA	*Palero (unpublished)
Liocarcinus marmoreus (Leach, 1814)	OTU-027	GQ268547	GQ268535	NA	NA		NA	North Sea	Lindley et al. (2010)
Liocarcinus navigator (Herbst, 1794)	OTU-028	GQ268541	GQ268537	*FM208821	NA		NA / *SMF32775	North Sea / *France, Normandie	Lindley et al. (2010) / *Schubart & Reuschel (2009)
Liocarcinus vernalis (Risso, 1816)	OTU-029	FM208768	*JX123455	NA	NA	A	SMF32761 / *CCDB-1739	Italy, Naples / *Italy, Port Ercole	Schubart & Reuschel (2009) / *Zupolini (2012)
Bathynectes longispina (Risso, 1816)	OTU-021	KT365526	*KT365693	NA	KT365627	A, B	UF9383 / *UF15140	United States, Florida	This study
Bathynectes maravigna (Prestandrea, 1839)	OTU-022	FM208770	*JQ305966	FM208814	NA	A	MNHNB31441 / *NA	Alborn Sea / *Ireland	Schubart & Reuschel (2009) / *da Silva et al. (2011)
Macropipus tuberculatus (Roux, 1830)	OTU-030	FM208769	*GQ268530	FM208815	NA	A	MNHNB31440 / *NA	Alborn Sea / *North Sea	Schubart & Reuschel (2009) / *Lindley et al. (2010)
Necora puber (Linnaeus, 1767)	OTU-031	FM208771	*FJ755619	FM208813	**DQ079800	A, B	SMF32749 / *NA / **BYU-KAC2161	England, Hastings / *Spain / **NA	Schubart & Reuschel (2009) / *Sotelo et al. (2009) / **Porter et al. (2005)
Parathranites orientalis (Miers, 1886)	OTU-032	KJ132616	NA	KJ133173	NA		NTOUB00090	NA	Tsang et al. (2014)
"Polybius" henslowii Leach, 1820	OTU-033	FM208765	*JQ306041	FM208816	NA	A	SMF32759 / *MB89000200	Portugal / *England	Schubart & Reuschel (2009) / *da Silva et al. (2011)
Portunoidea: Carcinidae: Thiinae
Thia scutellata (Fabricius, 1793)	OTU-034	FM208782	NA	FM208810	NA	A	SMF32769	France, Bretagne	Schubart & Reuschel (2009)
Portunoidea: Geryonidae: Benthochasconinae
Benthochascon hemingi Alcock & &erson, 1899	OTU-011	FM208772	*HM750955	FM208826	NA	A	ZRC2000.102	New Caledonia	Schubart & Reuschel (2009) / *Lai et al. (2011)
Portunoidea: Geryonidae: Geryoninae
Chaceon granulatus (Sakai, 1978)	OTU-012	FM208775	*AB769383	FM208827	NA	A	SMF32762 / *NA	Japan / *NA	Schubart & Reuschel (2009) / *Yanagimoto & Kobayashi (Unpublished)
Geryon longipes A. Milne-Edwards, 1882	OTU-013	FM208776	*JQ305902	FM208828	NA	A	SMF32747 / *MB89000638	Spain, Ibiza / *Malta	Schubart & Reuschel (2009) / *da Silva et al. (2011)
Raymanninus schmitti (Rathbun, 1931)	OTU-014	KT365560	NA	NA	KT365656	A, B	UF9676	United States, Florida	This study
Portunoidea: Geryonidae: Ovalipinae
Ovalipes iridescens (Miers, 1886)	OTU-015	FM208774	NA	FM208825	NA	A	ZRC1995.855	Taiwan	Schubart & Reuschel (2009)
Ovalipes punctatus (De Haan, 1833)	OTU-016	KJ132597	*KF906404	KJ133154	NA		NTOUB00011 / *NA	NA / *China	Tsang et al. (2014) / *Zheng et al. (2015)
Ovalipes stephensoni Williams, 1976/ *O.floridanus Hay & Shore, 1918	OTU-017	DQ388050	NA	NA	*KT365648	B	ULLZ5678 / *UF28577	United States, Florida	Mantelatto et al. (2009) / *This study
Ovalipes trimaculatus (De Haan, 1833)	OTU-018	FM208773	*JN315648	FM208823	NA	A	MNHNB19785 / *NA	Campaign MD50 Jasus / *Chile	Schubart & Reuschel (2009) / *Haye et al. (2012)
Portunoidea: Portunidae: Carupinae
Atoportunus gustavi Ng & Takeda, 2003	OTU-035	KT365590	KT365692	NA	NA		UF1266	Guam	This study
Carupa ohashii Takeda, 1993	OTU-036	FM208759	NA	FM208790	NA	A	SMF32756	Okinawa Island	Schubart & Reuschel (2009)
Carupa tenuipes (var. A) Dana, 1852	OTU-037	FM208758	*KT365703	FM208789	NA	A	MNHNB31436 / *UF16185	New Caledonia / *French Polynesia	Schubart & Reuschel (2009) / *This study
Carupa tenuipes (var. B) Dana, 1852	OTU-038	KT365533	KT365704	NA	NA	A	UF15565	French Polynesia	This study
Catoptrus aff. nitidus	OTU-040	KT365534	KT365706	NA	NA	A	UF18451	Tuamotu Islands	This study
Catoptrus nitidus A. Milne-Edwards, 1870 / *C. aff. nitidus	OTU-039	FM208755	*KT365705	NA	NA	A	MNHNB31435 / *UF1024	New Caledonia / *Guam	Schubart & Reuschel (2009) / *This study
Laleonectes cf. nipponensis/ *L. nipponensis (Sakai, 1938)	OTU-052	KT365548	KT365727	*FM208792	NA	A	UF7342 / *MNHNB31434	Guam / *French Polynesia	This study / *Schubart & Reuschel (2009)
Libystes edwardsii Alcock, 1899	OTU-041	FM208761	NA	NA	NA	A	MNHNB31437	New Caledonia	Schubart & Reuschel (2009)
Libystes nitidus A. Milne-Edwards, 1867	OTU-042	FM208762	*KT365728	NA	NA	A	MNHNB31438 / *UF12587	New Caledonia / *Reunion Island	Schubart & Reuschel (2009) / *This study
Richerellus moosai Crosnier, 2003	OTU-043	FM208756	NA	FM208788	NA	A	MNHNB22838(paratype)	New Caledonia	Schubart & Reuschel (2009)
Portunoidea: Portunidae: Lupocyclinae
Lupocycloporus gracilimanus (Stimpson, 1858)	OTU-069	AM410523	*JX398092	*JX398124	*JX398076		NA / *ZMMUMa3381	Vietnam, Nhatrang Bay	Leignel (unpublished) / *Spiridonov et al. (2014)
Lupocyclus philippinensis Semper, 1880	OTU-054	FJ152156	NA	*JX398119	*JX398077		NA / *ZMMUMa3443	China / *Vietnam, Nhatrang Bay	Mantelatto et al. (2009) / *Spiridonov et al. (2014)
Lupocyclus quinquedentatus Rathbun, 1906	OTU-055	KT365603	KT365734	NA	KT365647	B	UF10568	Line Islands, Kiritimati Atoll	This study
Lupocyclus rotundatus Adams & White, 1849	OTU-056	NA	NA	JX398110	JX398075	C	ZMMUMa3441	Vietnam, Nhatrang Bay	Spiridonov et al. (2014)
Portunoidea: Portunidae: Necronectinae
Scylla olivacea (Herbst, 1796)	OTU-087	FJ827760	FJ827760	NA	NA	A	NA	NA	Sangthong (unpublished)
Scylla paramamosain Estampador, 1949	OTU-088	FJ827761	FJ827761	NA	NA	A	NA	NA	Sangthong (unpublished)
Scylla serrata (Forskal, 1775)	OTU-089	FJ827758	FJ827758	*FM208793	NA	A	NA / *MZUF3657	NA / *Kenya, Lamu	Sangthong (unpublished) / *Schubart & Reuschel (2009)
Scylla tranquebarica (Fabricius, 1798)	OTU-090	FJ827759	FJ827759	NA	NA	A	NA	NA	Sangthong (unpublished)
Portunoidea: Portunidae: Podophthalminae
Euphylax robustus A. Milne-Edwards, 1874	OTU-044	FJ152153	NA	NA	NA		CCDB-1122	Costa Rica, Gulf of Nicoya	Mantelatto et al. (2009)
Podophthalmus nacreus Alcock, 1899	OTU-045	NA	JX398093	NA	JX398078	C	ZMMUMa3440	Vietnam, Nhatrang Bay	Spiridonov et al. (2014)
Podophthalmus vigil (Fabricius, 1798)	OTU-046	KT365553	KT365735	*FM208787	NA	A	UF18116 / *ZRCY4821	French Polynesia, Moorea Island / *Malaysia, Pontian	This study / *Schubart & Reuschel (2009)
Portunoidea: Portunidae: Portuninae
Arenaeus cribrarius (Lamarck, 1818)	OTU-047	FM208749	*JX123439	FM208799	NA	A	SMF32753 / *CCDB-3182	United States, North Carolina / *Brasil, São Paulo	Schubart & Reuschel (2009) / *Zupolini (2012)
Arenaeus mexicanus (Gerstaecker, 1856)	OTU-048	JX123470	JX123446	NA	NA		MZUCR2430-4	Costa Rica	Zupolini (2012)
Callinectes marginatus (A. Milne-Edwards, 1861)	OTU-049	KT365527	KT365694	NA	NA	A	UF11403	United States, Florida	This study
Callinectes ornatus Ordway, 1863	OTU-050	KT365528	NA	NA	KT365628	A, B	UF19804	United States, Florida	This study
Callinectes sapidus Rathbun, 1896	OTU-051	AY363392	AY363392	*FM208798	**AY739194	A, B	NA / *ULLZ3895 / **NA	United States, Mississippi / *United States, Louisiana / **NA	Place et al. (2009) / *Schubart & Reuschel (2009) / **Babbit & Patel (2005)
Lupella forceps (Fabricius, 1793)	OTU-053	FJ152155	NA	NA	NA		USNM284565	R / V Oregon II, 1970	Mantelatto et al. (2009)
Portunus (Achelous) asper (A. Milne-Edwards, 1861)	OTU-057	FJ152158	NA	NA	NA		CCDB1738	Mexico, Sinaloa	Mantelatto et al. (2009)
Portunus (Achelous) depressifrons (Stimpson, 1859)	OTU-058	DQ388064	*KT365738	NA	NA		ULLZ4442 / *UF26120	United States, Florida	Mantelatto et al. (2009) / *This study
Portunus (Achelous) floridanus Rathbun, 1930	OTU-059	DQ388058	NA	NA	NA		ULLZ4695	Gulf of Mexico	Mantelatto et al. (2009)
Portunus (Achelous) gibbesii (Stimpson, 1859)	OTU-060	DQ388057	*KT365739	NA	**KT365650	B	ULLZ4565 / *UF1134 / **UF19561	United States, Alabama, 2001 / * & ** United States, Florida	Mantelatto et al. (2009) / * & **This study
Portunus (Achelous) ordwayi (Stimpson, 1860)	OTU-061	FM208751	*KT365689	FM208794	NA	A	SMF31988 / *UF6426	Jamaica / *United States, Florida	Schubart & Reuschel (2009) / *This study
Portunus (Achelous) rufiremus Holthuis, 1959	OTU-062	DQ388063	NA	NA	NA		USNM151568	French Guiana, Sinnamaryi	Mantelatto et al. (2009)
Portunus (Achelous) sebae (H. Milne Edwards, 1834)	OTU-063	DQ388067	NA	NA	NA		ULLZ4527	United States, Florida	Mantelatto et al. (2009)
Portunus (Achelous) spinicarpus (Stimpson, 1871)	OTU-064	DQ388061	*KT365746	NA	NA		ULLZ4618 / *UF3969	United States, Florida	Mantelatto et al. (2009) / *This study
Portunus (Achelous) spinimanus Latreille, 1819	OTU-065	KT365558	*KT365690	NA	KT365654	A, B	UF28417 / *UF6692	United States, Florida	This study
Portunus (Achelous) tumidulus Stimpson, 1871	OTU-066	KT365589	KT365691	NA	NA		UF32157	Saint Martin Island	This study
Portunus (Cycloachelous) granulatus (H. Milne Edwards,1834)	OTU-067	KT365605	KT365740	NA	KT365651	B	UF4169	Guam	This study
Portunus (Cycloachelous) orbitosinus (Rathbun, 1911)	OTU-068	NA	JX398097	JX398115	JX398082	C	ZMMUMa3378	Vietnam, Nhatrang Bay	Spiridonov et al. (2014)
Portunus (Monomia) argentatus (A. Milne- Edwards, 1861)	OTU-070	NA	JX398096	JX398107	JX398081	C	ZMMUMa3365	Vietnam, Nhatrang Bay	Spiridonov et al. (2014)
Portunus (Monomia) gladiator Fabricius, 1798	OTU-071	NA	JX398095	JX398113	JX398080	C	ZMMUMa3366	Vietnam, Nhatrang Bay	Spiridonov et al. (2014)
Portunus (Monomia) petreus (Alcock, 1899)	OTU-072	KT365606	KT365743	NA	NA		UF188	Guam	This study
Portunus (Monomia) pseudoargentatus Stephenson, 1961	OTU-073	NA	JX398094	JX398121	JX398079	C	ZMMUMa3368	Vietnam, Nhatrang Bay	Spiridonov et al. (2014)
Portunus (Portunus) anceps (Saussure, 1858)	OTU-074	KT365604	KT365736	NA	NA		UF32492	Saint Martin Island	This study
Portunus (Portunus) hastatus (Linnaeus, 1767)	OTU-075	FM208780	NA	FM208796	NA		SMF31989	Turkey, Beldibi	Schubart & Reuschel (2009)
Portunus (Portunus) inaequalis (Miers, 1881)	OTU-076	FM208752	NA	FM208795	NA	A	SMF32754	Ghana, Cape Coast	Schubart & Reuschel (2009)
Portunus (Portunus) pelagicus (Linnaeus, 1758)	OTU-077	FM208750	*JX398106	*JX398116	*JX398074	A	CSIRO uncatalogued / *NA	Australia / *Vietnam, Nhatrang	Schubart & Reuschel (2009) / *Spiridonov et al. (2014)
Portunus (Portunus) sanguinolentus hawaiiensis Stephenson, 1968	OTU-078	KT365557	KT365744	NA	KT365653	A, B	UF8949	United States, Hawaii	This study
Portunus (Portunus) sayi (Gibbes, 1850)	OTU-079	KT365607	KT365745	NA	NA		UF26156	United States, Florida	This study
Portunus (Portunus) trituberculatus (Miers, 1876)	OTU-080	AB093006	AB093006	*FM208829	NA	A	NA / *NA	Japan / *China	Yamauchi et al. (2003) / *Schubart & Reuschel (Unpublished)
Portunus (Portunus) ventralis (A. Milne-Edwards, 1879)	OTU-081	KT365559	KT365747	NA	KT365655	A, B	UF32351	France, Saint Martin	This study
Portunus (Xiphonectes) arabicus (Nobili, 1905)	OTU-082	KT365554	KT365737	NA	KT365649	A, B	UF7735	Oman	This study
Portunus (Xiphonectes) hastatoides Fabricius, 1798	OTU-083	NA	JX398098	NA	JX398083	C	ZMMUMA3392	Vietnam, Nhatrang Bay	Spiridonov et al. (2014)
Portunus (Xiphonectes) aff. longispinosus	OTU-084	KT365555	KT365741	NA	KT365652	A, B	UF10477	Line Islands, Kiritimati Atoll	This study
Portunus (Xiphonectes) longispinosus (Dana, 1852)	OTU-085	KT365556	KT365742	NA	NA	A	UF187	Guam	This study
Portunus (Xiphonectes) tenuipes (De Haan, 1835)	OTU-086	NA	JX398099	NA	JX398087	C	NA	Vietnam, Nhatrang Bay	Spiridonov et al. (2014)
Portunoidea: Portunidae: Thalamitinae
Caphyra bedoti (Zehntner, 1894)	OTU-091	KT365591	KT365695	KT425019	NA		NMMBCD 4091	Taiwan	This study
Caphyra cf. fulva	OTU-093	KT365529	KT365696	KT424990	KT365629	A, B	UF11748	Indo Pacific, Unknown	This study
Caphyra loevis (A. Milne-Edwards, 1869)	OTU-092	KT365592	KT365697	KT425009	NA		NMMBCD 4090	Taiwan	This study
Caphyra tridens Richters, 1880	OTU-096	KT365532	KT365701	KT425003	KT365632	A, B	UF15907	French Polynesia	This study
Caphyra yookadai Sakai, 1933	OTU-097	KT365593	KT365702	KT424993	NA		NMMBCD 4089	Taiwan	This study
Caphyra sp. A	OTU-094	KT365531	KT365699	NA	NA	A	UF5061-A	Mauritius	This study
Caphyra sp. B	OTU-095	NA	KT365700	KT425046	KT365631	B, C	UF14454	Madagascar	This study
Charybdis acuta (A. Milne-Edwards, 1869)	OTU-098	KT365594	NA	KT425049	NA		UF13466	Taiwan	This study
Charybdis anisodon (De Haan, 1850)	OTU-099	KT365536	NA	NA	NA	A	UF11429	Philippines, Bohol Island	This study
Charybdis annulata (Fabricius, 1798)	OTU-100	KT365595	KT365708	KT425027	KT365634	B	UF22076	Australia, Ningaloo Reef	This study
Charybdis bimaculata (Miers, 1886)	OTU-101	KT365596	KT365709	KT425036	*JX398089		ZRC 2017.0508 / ZMMUMa3396	Vanuatu, Aurora Island / *Vietnam, Nhatrang Bay	This study / *Spiridonov et al. (2014)
Charybdis callianassa (Herbst, 1789)	OTU-102	KT365537	KT365710	KT425035	NA	A	ZRC_1993.378-384	Pakistan, Ibrahim	This study
Charybdis feriata (Linnaeus, 1758)	OTU-103	KT365538	KT365712	KT425051	KT365636	A, B	UF3739	Taiwan	This study
Charybdis granulata (De Haan, 1833)	OTU-110	NA	JX398102	JX398118	JX398090	C	NA	Vietnam, Nhatrang Bay	Spiridonov et al. (2014)
Charybdis hellerii (A. Milne-Edwards, 1867)	OTU-104	KT365540	KT365715	KT424999	KT365638	A, B	UF11430	Philippines, Bohol Island	This study
Charybdis hongkongensis Shen, 1934	OTU-105	NA	JX398100	JX398112	JX398088	C	ZMMUMa3363	Vietnam, Nhatrang Bay	Spiridonov et al. (2014)
Charybdis japonica (A. Milne-Edwards, 1861)	OTU-106	FJ460517	*KT365716	*KT425042	NA	A	NA / *ZRC_2008.0567	China	Liu & Cui (2010) / *This study
Charybdis longicollis Leene, 1938	OTU-107	KT365541	KT365717	KT425054	NA	A	UF3179	Israel	This study
Charybdis lucifera (Fabricius, 1798)	OTU-108	KT365542	*KT365718	*KT425034	*KT365639	A, B	UF7667 / *UF7684	Oman	This study
Charybdis natator (Herbst, 1794)	OTU-109	KT365543	KT365719	*KT424998	NA	A	UF3707 / *UF21403	Taiwan / *Australia, Ningaloo Reef	This study
Charybdis orientalis Dana, 1852	OTU-111	KT588234	KT588225	KT781074	NA		USNM112062	Taiwan	This study
Charybdis rathbuni Leene, 1938	OTU-113	KT365599	KT365722	KT425056	NA		UF25655	Australia, Heron Island	This study
Charybdis sagamiensis Parisi, 1916	OTU-112	KT365598	KT365721	NA	KT365641	B	UF29479	Taiwan	This study
Charybdis variegata (Fabricius, 1798)	OTU-114	KT365600	KT365723	KT425043	NA		ZRC_2012.1115	India	This study
Cronius edwardsii (Lockington, 1877)	OTU-115	FJ152147	*KT588227	NA	NA	A	ULLZ8673 / *USNM112311	Panama, Pacific coast, 2007 / *Ecudaor, Galapagos Islands	Mantelatto et al. (2009) / *This study
Cronius ruber (Lamarck, 1818)	OTU-116	KT365546	*KT365725	KT425008	KT365642	A, B	UF26364 / *UF25995	United States, Florida	This study
Gonioinfradens paucidentatus (A. Milne-Edwards, 1861)	OTU-117	KT365547	KT365726	*KT588216	NA	A	UF5109 / *UF30184	Palau / *Marquesas Islands	This study
Goniosupradens acutifrons (De Man, 1879)	OTU-118	KT365535	*KT365707	*KT425033	*KT365633	A, B	UF7114 / *UF17047	Okinawa Island / *Australia, Lizard Island	This study
Goniosupradens erythrodactylus (Lamarck, 1818)	OTU-119	KT365597	KT365711	NA	KT365635	B	UF1398	French Polynesia, Tuamotu Islands	This study
Goniosupradens hawaiensis (Edmondson, 1954), comb. nov.	OTU-120	KT365539	KT365714	KT425023	KT365637	A, B	UF25871	Australia, Heron Island	This study
Goniosupradens obtusifrons (Leene, 1937)	OTU-121	KT365544	KT365720	KT425007	KT365640	A, B	UF16599	Australia, Lizard Island	This study
Lissocarcinus arkati Kemp, 1923	OTU-122	KT365549	KT365729	KT425045	KT365643	A, B	UF36296	Vanuatu, Espiritu Santo	This study
Lissocarcinus holothuricola (Streets, 1877)	OTU-123	KT365551	KT365731	KT425041	KT365645	A, B	UF30203	Marquesas Islands	This study
Lissocarcinus laevis Miers, 1886	OTU-124	KT365550	KT365730	*KT425020	*KT365644	A, B	UF204 / *UF39136	Guam / *New Caledonia	This study
Lissocarcinus orbicularis Dana, 1852	OTU-125	KT365552	KT365732	*KT425032	NA	A	UF15741 / *UF15429	French Polynesia, Moorea Island	This study
Lissocarcinus polybiodes Adams & White, 1849	OTU-126	KT365602	KT365733	KT424994	KT365646	B	UF35245	Japan, Okinawa	This study
Thalamita admete (Herbst, 1803)	OTU-127	KT365562	*KT365749	*KT425014	*KT365658	A, B	UF7688 / *UF16971	Oman / Australia, Lizard Island	This study
Thalamita aff. admete	OTU-128	KT365561	KT365748	KT424995	KT365657	A, B	UF17745	Australia, Queensland	This study
Thalamita auauensis Rathbun, 1906	OTU-129	KT365563	KT365750	KT425022	NA	A	UF12320	Hawaii, French Frigate Shoals	This study
Thalamita bevisi (Stebbing, 1921)	OTU-130	KT365564	KT365751	KT425048	KT365659	A, B	UF197	Guam	This study
Thalamita bouvieri Nobili, 1906	OTU-131	KT365565	KT365752	*KT425016	KT365660	A, B	UF24801 / *UF17562	Australia, Heron Island / *Australia, Lizard Island	This study
Thalamita chaptalii (Audouin, 1826)	OTU-132	KT365568	KT365758	*KT425047	*KT365663	A, B	UF13103 / *UF206	France, Reunion Island / *Guam	This study
Thalamita cf. gatavakensis sp. A	OTU-138	KT365576	KT365767	KT424997	KT365670	A, B	UF16649	Australia, Lizard Island	This study
Thalamita cf. gatavakensis sp. B	OTU-137	KT365575	*KT365766	KT424992	KT365669	A, B	UF17469 / *UF17486	Australia, Lizard Island	This study
Thalamita gloriensis Crosnier, 1962	OTU-151	KT365582	KT365779	KT425038	KT365678	A, B	UF25902	Australia, Heron Island	This study
Thalamita granosimana Borradaile, 1902	OTU-140	KT365577	KT365769	KT425005	KT365671	A, B	UF24790	Australia, Heron Island	This study
Thalamita integra Dana, 1852	OTU-141	KT365578	*KT365770	*KT425028	*KT365672	A, B	UF587 / *UF22085	Saipan / *Australia, Ningaloo Reef	This study
Thalamita kagosimensis Sakai, 1939	OTU-142	KT365612	KT365771	KT425011	KT365673	B	ZRC 2017.0514	Vanuatu, Espiritu Santo	This study
Thalamita aff. kukenthali	OTU-144	KT365608	KT365753	KT425052	NA		UF33634	French Polynesia, Moorea Island	This study
Thalamita malaccensis Gordon, 1938	OTU-145	KT365614	KT365774	KT425010	NA		ZRC 2017.0512	Vanuatu, Aurora Island	This study
Thalamita mitsiensis Crosnier, 1962	OTU-146	KT365580	KT365775	*KT425053	KT365675	A, B	UF21937 / *UF190	Australia, Ningaloo Reef / *Guam	This study
Thalamita oculea Alcock, 1899	OTU-147	KT365616	KT365777	KT425044	NA		ZRC 2017.0513	Philippines, Panglao Island	This study
Thalamita parvidens (Rathbun, 1907)	OTU-149	KT365567	KT365757	KT425037	KT365662	A, B	UF17595	Australia, Lizard Island	This study
Thalamita philippinensis Stephenson & Rees, 1967	OTU-143	KT365579	KT365772	KT425006	KT365674	A, B	UF24920	Australia, Heron Island	This study
Thalamita picta Stimpson, 1858	OTU-150	KT365581	KT365778	KT425013	KT365677	A, B	UF24881	Australia, Heron Island	This study
Thalamita pseudoculea Crosnier, 1984	OTU-153	KT365610	KT365754	KT425050	NA		UF13877	Madagascar	This study
Thalamita pseudopoissoni Stephenson & Rees, 1967	OTU-148	KT365609	KT365755	KT425055	NA		UF5051	Palau	This study
Thalamita quadrilobata Miers, 1884	OTU-155	KT365585	KT365782	*KT425015	*KT365680	A, B	UF14254 / *UF14608	Madagascar	This study
Thalamita savignyi A. Milne-Edwards, 1861	OTU-158	KT365618	KT365784	KT425061	KT365682	B	UF7689	Oman	This study
Thalamita seurati Nobili, 1906	OTU-159	KT365587	KT365785	KT425004	KT365683	A, B	UF12832	Reunion Island	This study
Thalamita sima H. Milne Edwards, 1834	OTU-160	KT365619	KT365786	*KT588217	**JX398086		UF35869 / *UF36191 / **ZMMUMa3373	Australia, Darwin / *Singapore / **Vietnam	This study / **Spiridonov et al. (2014)
Thalamita aff. spinifera	OTU-162	KT365621	KT365788	KT425001	NA		UF33379	French Polynesia, Moorea Island	This study
Thalamita stephensoni Crosnier, 1962	OTU-164	KT365623	KT365790	KT425059	NA		UF17070	Australia, Lizard Island	This study
Thalamitoides quadridens A. Milne-Edwards, 1869	OTU-165	KT365588	*KT365792	KT425017	NA	A	UF18495 / *UF15637	French Polynesia, Tuamotu Islands / *Moorea Island	This study
Thalamitoides spinigera Nobili, 1905	OTU-166	KT365625	KT365793	NA	KT365687	B	UF32881	Djibouti	This study
Thalamitoides tridens A. Milne-Edwards, 1869	OTU-167	KT365626	KT365794	NA	KT365688	B	UF18231	Australia, Lizard Island	This study
Thalamonyx gracilipes A. Milne-Edwards, 1873	OTU-139	KT365611	KT365768	KT425000	NA		USNM274300	New Caledonia	This study
Thranita coeruleipes (Hombron & Jacquinot, 1846), comb. nov.	OTU-133	KT365569	KT365759	KT425057	KT365664	A, B	UF3232	American Samoa	This study
Thranita crenata (Rüppell, 1830), comb. nov.	OTU-134	KT365572	KT365763	*KT424991	**JX398085/ *KT365667	A, B	UF8950 / *UF17752 / **ZMMUMa3343	Hawaii / *Australia, Queensland / **Vietnam	This study / **Spiridonov et al. (2014)
Thranita danae (Stimpson, 1858), comb. nov.	OTU-135	KT365573	*KT365764	*KT425031	KT365668	A, B	UF22114 / *UF25992	Australia, Ningaloo Reef / *Australia, Heron Island	This study
Thranita foresti (Crosnier, 1962), comb. nov.	OTU-136	KT365574	KT365765	KT425040	NA	A	UF2222	Marshall Islands, Majuro Atoll	This study
Thranita cf. prymna (Herbst, 1803), comb. nov.	OTU-152	KT365583	KT365780	KT425025	*JX398084	A	UF14613 / *ZMMUMa3346	Madagascar / *Vietnam, Nhatrang Bay	This study / *Spiridonov et al. (2014)
Thranita pseudopelsarti (Crosnier, 2002), comb. nov.	OTU-154	KT365584	KT365781	KT425039	KT365679	A, B	UF16218	French Polynesia, Moorea Island	This study
Thranita rubridens (Apel & Spiridonov, 1998), comb. nov.	OTU-156	KT365586	KT365783	KT425060	KT365681	A, B	UF7700	Oman	This study
Thranita aff. rubridens	OTU-157	KT365566	KT365756	KT425021	KT365661	A, B	UF25803	Australia, Heron Island	This study
Thranita spinicarpa (Wee & Ng, 1995), comb. nov.	OTU-161	KT365620	KT365787	KT425012	KT365684	B	UF36225	Singapore	This study
Thranita spinimana (Dana, 1852), comb. nov.	OTU-163	KT365622	KT365789	NA	KT365685	B	UF36209	Singapore	This study
Trierarchus cf. cooperi sp. A, comb. nov.	OTU-168	KT365570	KT365760	KT424996	KT365665	A, B	UF16152	French Polynesia, Moorea Island	This study
Trierarchus cf. cooperi sp. B. comb. nov.	OTU-169	KT365571	KT365761	KT425029	KT365666	A, B	UF16949	Australia, Lizard Island	This study
Trierarchus rotundifrons (A. Milne-Edwards, 1869), comb. nov.	OTU-170	KT365530	KT365698	*KT424989	*KT365630	A, B	UF4079 / *UF4057	Guam	This study
Trierarchus squamosus (Stephenson & Hudson, 1957), comb. nov.	OTU-174	KU737571	NA	NA	NA		USNM102963	Bikini Atoll	This study
Trierarchus woodmasoni (Alcock, 1899), comb. nov.	OTU-171	KT365624	KT365791	KT425026	KT365686	B	UF4114	Guam	This study
Zygita longifrons (A. Milne-Edwards, 1869), comb. nov.	OTU-172	KT365613	KT365773	KT425002	NA		UF7343	Guam	This study
Zygita murinae (Zarenkov, 1971), comb. nov.	OTU-173	KT365615	KT365776	KT425018	KT365676	B	UF36525	Saudi Arabia, Farasan Banks	This study
Notes: OTU ID, Opertational taxonomic ID tracking number associated/appearing with taxon names in original datasets, tree files, and several supplemental figures. * and ** Associated attributes for second and third specimens, respectively, in multi-specimen OTUs. A, 16S rRNA data include tRNA-Leu and partial NADH1 sequences B, 28S rRNA sequences > 500 bps and were included in analyses of 28S only…
References not in manuscript: Babbit CC, Patel NH. 2005. Relationships within the Pancrustacea: examining the influence of additional malacostracan 18S and 28S rDNA. Crustacean Issues 16:275. da Silva JM, Creer S, Dos Santos A, Costa AC, Cunha MR, Costa FO, Carvalho GR. 2011. Systematic and evolutionary insights derived from mtDNA COI barcode diversity in the Decapoda (Crustacea: Malacostraca). P…
